# Supplementary material for: Vestigial-like 4 Regulates Neurogenesis and Neural Crest Formation During Xenopus Development
Source: J Dev Biol. 2026 Feb 11;14(1):8. doi: 10.3390/jdb14010008 (PMC12922143; doi:10.3390/jdb14010008)
Supplement: Supplementary file 1 [file jdb-14-00008-s001.zip]

Archive with 1 entries (1 files):
- jdb-4047763-supplementary.pdf
